# Supplementary material for: Vertical stratification of bacteria and archaea in sediments of a small boreal humic lake
Source: FEMS Microbiol Lett. 2019 Feb 26;366(5):fnz044. doi: 10.1093/femsle/fnz044 (PMC6476745; doi:10.1093/femsle/fnz044)
Supplement: Supplemental Files [file fnz044_supplemental_files.zip]

Archive with 2 entries (2 files):
- Rissanen_Supporting_information_FigS1-S4.docx
- Rissanen_Supporting_information_Supplemental_Methods.docx
